# Supplementary material for: Anti-Inflammatory Effects of Serotonin Receptor and Transient Receptor Potential Channel Ligands in Human Small Intestinal Epithelial Cells
Source: Curr Issues Mol Biol. 2023 Aug 15;45(8):6743–74. doi: 10.3390/cimb45080427 (PMC10453699; doi:10.3390/cimb45080427)
Supplement: Supplementary file 1 [file cimb-45-00427-s001.zip]

Archive with 1 entries (1 files):
- cimb-2534526-supplementary.pdf
